# Supplementary material for: Functional characterization of fungal lytic polysaccharide monooxygenases for cellulose surface oxidation
Source: Biotechnol Biofuels Bioprod. 2023 Sep 7;16:132. doi: 10.1186/s13068-023-02383-3 (PMC10486138; doi:10.1186/s13068-023-02383-3)
Supplement: Supplementary file 2 — Additional file 2: Additional tables. [file 13068_2023_2383_MOESM2_ESM.xlsx]

## Sheet: Sheet1
Table S1: 32 LPMO targets produced in Aspergillus niger; the 8 characterized in detail are shown using bold font
Protein IDs with the prefix "jgi" can be traced at the Mycocosm portal of the Joint Genome Institue, https://mycocosm.jgi.doe.gov/mycocosm/home. The other protein IDs can be traced at Genozymes portal, https://gb.fungalgenomics.ca/portal.
Protein name	Source species	Source strain	Protein ID	Gene Source	Cloned Sequence	Protein seqence	Protein modularity	LPMO activity	Cluster	Purification yield from 1 L culture
AnLPMO9A	Aspergillus niger	NRRL3	NRRL3_03961	gDNA	ATGAAGACTACCACCTACAGTTTGCTCGCTCTGGCAGCGGCTTCCAAGCTGGCTTCCGCCCACACCACCGTCCAGGCCGTCTGGATCAACGGCGAGGACCAGGGTCTCGGTAACTCCGCCGATGGCTACATCCGCAGTCCCCCCAGCAACAGCCCCGTCACCGACGTCACGTCTACCGACATGACCTGCAACGTCAACGGTGACCAGGCCGCCTCCAAGACCCTCTCCGTCAAGGCCGGTGATGTTGTCACCTTCGAGTGGCACCACAGCGACCGCTCCGACTCCGACGACATCATCGCCTCCTCCCACAAGGGTCCCGTCCAGGTCTACATGGCCCCGACGGCCAAGGGCTCCAACGGCAACAACTGGGTCAAGATCGCCGAGGACGGATACCACAAG…	MKTTTYSLLALAAASKLASAHTTVQAVWINGEDQGLGNSADGYIRSPPSNSPVTDVTSTDMTCNVNGDQAASKTLSVKAGDVVTFEWHHSDRSDSDDIIASSHKGPVQVYMAPTAKGSNGNNWVKIAEDGYHKSSDEWATDILIANKGKHNITVPDVPAGNYLFRPEIIALHEGNREGGAQFYMECVQFKVTSDGSSELPSGVSIPGVYTATDPGILFDIYNSFDSYPIPGPDVWDGSSSGSSSGSSSAAAAATTPATQAAVAVSSSAAAVVESTSSAAAAAAATTEAAAPVAVVAPAPTSSVVPAVSASASASAGGVAKKYERCGGISHTGPTTCESGSVCKKWNPYYYQCVESQ	AA9-CBM1	N.D.	6
AtLPMO9A	Acremonium thermophilum	ATCC24622	Acrth2p7_006019	cDNA	ATGAAGTCCTCTTTGCTCAGTCTTGCTGCGGCCCTCGCCTTTGCAGCGAACGGTGTCTCGGCGCATTACATCTTCCAGCAGCTGTCTCATGGCTCCACGACGTTCCCCGTTTATCAGTATATTCGCAAAAACTCCAACTACAACTCTCCAGTCACTGACCTAGCTTCAAACGATTTGCGGTGCAATGTCGGGGCGAGCGGTGTTGGGACCGAAACCGTTACCATGAATGCCGGCGACTCGTTTACATTCACAACTGATGTCGCTGTTTATCATCAGGGCCCTATATCTCTTTATATGTCGAAGGCTCCAGGAAATGCGTCCGACTACGACGGTAGTGGCGACTGGTTTAAGATTTACGACTGGGGTCCGGTTTTCAGCAACGGGCAAGCCACCTGGCCT…	MKSSLLSLAAALAFAANGVSAHYIFQQLSHGSTTFPVYQYIRKNSNYNSPVTDLASNDLRCNVGASGVGTETVTMNAGDSFTFTTDVAVYHQGPISLYMSKAPGNASDYDGSGDWFKIYDWGPVFSNGQATWPLRQTYTYNIPKCIPAGQYLLRIQSLAIHNPWPAGIPQFYISCAQVNVVGGGSTQPSTTVKIPGVFKDTDPGYTVNIYTNFNNYTVPGGPVAITC	AA9	N.D.	8
AtLPMO9B	Acremonium thermophilum	ATCC24622	Acrth2p7_008285	cDNA	ATGAAGTGGTCCAAGTCCTTGTTGCTCCTTGCTGCCTCTGCAGCAGAGGCTCATTATACATTCCCGCAGAGTGTCCTCAATGGCGTGACGTCGGCAGAATGGGAGAATATCAGAGAGACAGAGAACCACTACTCCCACGGCCCGGTACAAGACGTAACGTCGCCGTCGATGACATGCTATGAGCTAAATCCGGGTACCGGGGCTCCCACGATTGCGGCCGTCAAAGCCGGCGAGAACTTTACATTCACAGTTGACCCAGATATCAGCCACCCTGGCCCCATTTCCTTCTGGTTAGCTAGGGCGCCGTCAGGCCAGACAGCAGCCACCTTCGACGGAAAGGGTGAGGTCTGGTTCAAGATCTACCAAGACGGGCCAAGCGGGCTCGGCACGAGCTCCATT…	MKWSKSLLLLAASAAEAHYTFPQSVLNGVTSAEWENIRETENHYSHGPVQDVTSPSMTCYELNPGTGAPTIAAVKAGENFTFTVDPDISHPGPISFWLARAPSGQTAATFDGKGEVWFKIYQDGPSGLGTSSITWPTQGQKEVSVTIPECLADGDYLLRVEHIALHSASTVGGAQLYISCAQITVSGGTGTLGTGDLVAIPGAYSATDPGILFQLYWPIPTSYVNPGPPPVTC	AA9	C1	2
AtLPMO9C	Acremonium thermophilum	ATCC24622	Acrth2p7_015792	cDNA	ATGCATTTCCTAGCCACATGGCTTCTTGCCGCAACGGCAGTCAACGCGCATTACACCTTCCCAGCTCTGGTCGTGGGAGGCTCCAAACTAGGGGACTGGGTCAACGTCCGGAAGACGAAGCACTGGCAGGACAACGGCTTCGTCGGCGACGTCACCTCGGAGGACATCCGCTGCGACGAGCTGAGCCCCACCACGACCGCGACCACCGTCAACGTGACCGCCGGCTCCGTCGTCGGCTTCTCGGTCAACCCCAACATCTACCACCCGGGTCCCGTGCAGTTCTACATGGCCCGCGTGCCCGACGGCGAGAGCGCCGCCACCTGGGCCGGCAAGGGCGCCGTCTGGTTCAAGATCTACGAGGAGCAGCCCCGCTTCGGCGGCCAGCAGCTGACCTGGCCC…	MHFLATWLLAATAVNAHYTFPALVVGGSKLGDWVNVRKTKHWQDNGFVGDVTSEDIRCDELSPTTTATTVNVTAGSVVGFSVNPNIYHPGPVQFYMARVPDGESAATWAGKGAVWFKIYEEQPRFGGQQLTWPSNDETRATVTIPKCLRDGEYLFRVEHIALHVAQSKGGAQFYLSCGQIAVSGGGSTDGSPTVAFPGAYSATDPGILININYPVPTSYVNPGPKVFTC	AA9	N.D.	2
CoLPMO9A	Chaetomium olivicolor	CBS102434	Chaol2p7_015867	cDNA	ATGGTGAAGCCCTTCTCCCTCGTCGCCCTGGCGACTGCCGTCAGCGGCCACGCCATCTTCCAGAGGGTCTCGGTCAACGGCGTGGACCAGGGCCAGCTCAAGGGCATCCGCGCACCTTACAGCAACTCCCCCATCCAGGACGTCAACCACGCCGACTTTGCGTGCAACACAAACCTCCAGCTCAAGGATAGCACCGTCATCAAGGTGCCGGCAGGCGCGAAGGTCGGCGCGTGGTGGCAGCATGAGATTGGCGGCGGCTCCGGGCCCAACGACCCGGACAACCCGATCGCCAAGTCCCACAAGGGCCCCATCCAGGTCTACCTCGCCAAGGTCGACTCGGCCGCCACCACCGGCACCTCCGGGCTCAAGTGGTTCAAGATTGCCGAGCGCGGTCTCAAC…	MVKPFSLVALATAVSGHAIFQRVSVNGVDQGQLKGIRAPYSNSPIQDVNHADFACNTNLQLKDSTVIKVPAGAKVGAWWQHEIGGGSGPNDPDNPIAKSHKGPIQVYLAKVDSAATTGTSGLKWFKIAERGLNNGVWAVDEMISNNGWHYFDMPSCVAPGQYLMRVELLALHSASSPGGAQFYMECAQIEVTGSGTNTGAGSTVSFPGAYPANDPGIVLSIYDSSGQPNNGGRAYPIPGPRPITCSGGNNGGGGNPTPSSTSSSAPAQTSQSGGGNGGTVPLYGQCGGQGYTGPTTCAQGTCKAQNQWYSQCLP	AA9-CBM1	C4	3	3.9 mg
CoLPMO9B	Chaetomium olivicolor	CBS102434	Chaol2p7_006018	cDNA	ATGCGGTTTGACATCCTCGCCTCACTCGCCCTTGCGCCACTTGTGGCCAGCCACGGCGCCGTCACCAGCTACATCATTGGCGGTATCAACTACCCTGGGTATGAGGGTTTCGCCCCCGCCACGAGCCCGAAGACGATCCAGTTCCAATGGCCCGATTATAACCCGACCATGTCCGTGAGCGACCAAAAGATGAGGTGCAACGGCGGCACCTCGGCCGACCTCAGCGCTCCTGTCAAGGCTGGCGAGAACGTGACCGCTGTCTGGAAGCAATGGACGCACCAGCAAGGCCCTGTGATGGTTTGGCTCTTCAAGTGCCCCGGTGCCTTCTCGTCCTGCAAGGGTGATGGCAAAGGCTGGTTCAAGATCGACCAAATGGGCCTCTGGGGAAACCAACTCAAC…	MRFDILASLALAPLVASHGAVTSYIIGGINYPGYEGFAPATSPKTIQFQWPDYNPTMSVSDQKMRCNGGTSADLSAPVKAGENVTAVWKQWTHQQGPVMVWLFKCPGAFSSCKGDGKGWFKIDQMGLWGNQLNSNNWGTAIVYKNLKWSSIIPKNLAPGNYLIRHELLALHQANTPQFYAECAQIVVSGSGSADPPSDYLYSIPTYAPQNDPGITVDIYQGGRTSYTPPGGPVWSGFQF	AA9	C1	5
CoLPMO9C	Chaetomium olivicolor	CBS102434	Chaol2p7_004900	cDNA	ATGAAGTGTCTCGCTCTTCTCGCGGCTGCTTCGGCGGCTTCTGCGCACACTATCTTCGTCCAGCTGGAGGCCGGGGGCACCACATACCCCGTGTCCTACGGCATCCGGACGCCGACGTATGACGGGCCCATCACTGACGTGACCTCCAACGACCTCGCGTGCAATGGCGGCCCGAACCCGACGACTCCGTCGGACAAGATTATCACCGTCACCGCCGGCACCACCGTCAAGGCCATCTGGAGGCACACCCTCACCTCCGGCCCCGACGATGTCATGGATGCCAGCCACAAGGGCCCGACCTTGGCCTACCTCAAGAAGGTCGACAACGCCTTGACAGACACGGGCATCGGCGGCGGTTGGTTTAAAATCCAAGAGGACGGCTACAACAACGGCCAGTGG…	MKCLALLAAASAASAHTIFVQLEAGGTTYPVSYGIRTPTYDGPITDVTSNDLACNGGPNPTTPSDKIITVTAGTTVKAIWRHTLTSGPDDVMDASHKGPTLAYLKKVDNALTDTGIGGGWFKIQEDGYNNGQWGTSTVITNGGFHYIDIPACLPNGQYLLRAEMIALHAAGSTGGAQLYMECAQINIVGGTGTANPQTYSIPGIYKATDPGILINIYSMTPSSTYTIPGPPVFSCGNNGGGSNPSASSSTPAATSTVKPISFTTSTVATPTSSAAPGGCTPSAQWQQCGGINFNGCKTCASPYTCKFINDYYSQCS	AA9-CBM1	C4	3
CtLPMO9A	Chaetomium thermophilum	ATCC16451	Chath2p7_009141	cDNA	ATGAAGACATTATCTCTTGCCGCCTTGGCAGCCCTCTGGGCTCAGAAGGCTGCCGCCCATGCTATGTTCCAACAACTATGGGTTGACGGCGTTGACTACGGCACACAATGTGCTCGTGTGCCAGGCTCGAACTCGCCCGTTACCAACGTAAACTCTCCTGAGATCCGCTGCAATGCTTACCCTTCACCGGCAAAGGGCAAGTGCCCTGTCAAGGCGGGCTCAATTGTCACGATCGAGATGCATGCGCAACCCGGCGACCGCGACTGCAGCAAAGAAGCCATGGGCGGCGCGCACCACGGCCCCGTGCTCGTCTACATGACCAAGGTCAGCGACGCCGCCACCGCCGACGGCTCCACAGGCTGGTTCAAGATCTTCGAGGACGGCTGGGCCAAGAACCCC…	MKTLSLAALAALWAQKAAAHAMFQQLWVDGVDYGTQCARVPGSNSPVTNVNSPEIRCNAYPSPAKGKCPVKAGSIVTIEMHAQPGDRDCSKEAMGGAHHGPVLVYMTKVSDAATADGSTGWFKIFEDGWAKNPSGKVGDDDFWGTKDLNTCCGKMDVKIPEDIPSGDYLLRAEAIALHVGGQPGGAQLYMTCYQLTVEGGGNANPATVKFPGAYSATDPGILVNIHSAMNNYVVPGPPVYSGGTTKRAGSGCTGCEQTCKVGSSPSGTVSAIPVGTGAPNGGGGCYAQKYQQCGGQGYTGCTQCVPGSTCQAISPPYYSQCV	AA9-CBM1	C1	4
DcLPMO9A	Delitschia confertaspora	ATCC74209	jgi|Delco1|418129	Synthesized	ATGAAGACCGCTACGATTCTTCTCGCCGCCGCTGGCGCAGCCTCCGCTCACTCTACCTGGCAGGAGCTGTGGGTTGGCAGCACCGACATGAGCACAAAATGTGCTCGTACTGTCAAGGACAACTCTCCCATTACCAGCTTGACATCTCCGGACATGTTCTGTGGCCGTGGACCAGCCCAAGCTGCTTCAACTTGCGATGTCGACGCTGGCTCCTCTCTCACCGTCGAAATGCACGCTCAGCCAGGTGACCGGTCGTGCAGCCAACCGGCCATCGGTGGCAACCACTATGGCCCTGTACTCATCTACATGGCTAAAGTCGCTGATGCGTCCACCGCCTCTTCCGCCTCCTGGTTCAAGGTCGCTGAGGATGGATATACGGGCACAACCGCCTCGTGGGGC…	MKTATILLAAAGAASAHSTWQELWVGSTDMSTKCARTVKDNSPITSLTSPDMFCGRGPAQAASTCDVDAGSSLTVEMHAQPGDRSCSQPAIGGNHYGPVLIYMAKVADASTASSASWFKVAEDGYTGTTASWGTEILNANCGKRSFTVPKSLASGNYLVRAEVIALHAGAGNPQPYVTCFQVNVKNGGSATPSGVSFPGAYKLSDPLFSKAIYDSSFKYVSPGPAVFSG	AA9	C1	4	3.0 mg
HhLPMO9A	Humicola hyalothermophila	CBS454.80	Humhy2p7_016146	cDNA	ATGGTGTTTTCCTCGGCCATCGCCGCGGTCGCCCTGCTCGCGGTGGAAGCCGCTGCACATGGCGCCGTCACTAGCTACATCATTGCCGGCAAGGACTATCCAGGATACCAAGGTTTCTCGCCTGCCAATACTCCCAACGTCATCCAGTGGCAGTGGCCTGACTACAACCCCGTTCTGTCGTGCACTGACCAGAAACTGCGCTGCAACGGCGGAACATCGGCTACCCTATTTGCCGAAGCGCAGCCGGGCGACGACGTCACAGCCATTTGGCAGCAATGGACGCACAGCCAGGGCCCTATCATTGTTTGGATGTACAAGTGCCCTGGCGAGTTCAGCTCATGCGATGGCTCGGGGTCCGGCTGGTTCAAGATTGATGAAGCTGGCTTCAGTGGCGACGGA…	MVFSSAIAAVALLAVEAAAHGAVTSYIIAGKDYPGYQGFSPANTPNVIQWQWPDYNPVLSCTDQKLRCNGGTSATLFAEAQPGDDVTAIWQQWTHSQGPIIVWMYKCPGEFSSCDGSGSGWFKIDEAGFSGDGKTVFLDTERPSGWEIAKLVGGNKQYTSKIPQNLAPGNYLIRHELIALHQANAPQFYPECAQIKVTGSGTAEPDASYKAAIPGYCNDSDPNIRVPINDHSIPQTYTVPGPPVWTGA	AA9	C1/C4	5
HjLPMO9B	Hypocrea jecorina	ATCC56765	jgi_Trire2_120961	cDNA	ATGAAGTCCTGCGCCATTCTTGCAGCCCTTGGCTGTCTTGCCGGGAGCGTTCTCGGCCATGGACAAGTCCAAAACTTCACGATCAATGGACAATACAATCAGGGTTTCATTCTCGATTACTACTATCAGAAGCAGAATACTGGTCACTTCCCCAACGTTGCTGGCTGGTACGCCGAGGACCTAGACCTGGGCTTCATCTCCCCTGACCAATACACCACGCCCGACATTGTCTGTCACAAGAACGCGGCCCCAGGTGCCATTTCTGCCACTGCAGCGGCCGGCAGCAACATCGTCTTCCAATGGGGCCCTGGCGTCTGGCCTCACCCCTACGGTCCCATCGTTACCTACGTGGCTGAGTGCAGCGGATCGTGCACGACCGTGAACAAGAACAACCTGCGC…	MKSCAILAALGCLAGSVLGHGQVQNFTINGQYNQGFILDYYYQKQNTGHFPNVAGWYAEDLDLGFISPDQYTTPDIVCHKNAAPGAISATAAAGSNIVFQWGPGVWPHPYGPIVTYVAECSGSCTTVNKNNLRWVKIQEAGINYNTQVWAQQDLINQGNKWTVKIPSSLRPGNYVFRHELLAAHGASSANGMQNYPQCVNIAVTGSGTKALPAGTPATQLYKPTDPGILFNPYTTITSYTIPGPALWQG	AA9	C1/C4	1	9.8 mg
HyLPMO9A	Humicola hyalothermophila	CBS454.80	Humhy2p7_010884	cDNA	ATGAAGTCATACACGATTGCCGCCTTGGCGTCCCTGTGGGCGCGGCAGGCTGCGGCCCACGCCACCTTTCAGCAACTCTGGGTCGACGGCGTCGACTACGGCAGCCAGTGCGCCCGTCTCCCGGGCTCCAACTCCCCCGTCACCGACGTCACCTCCAACGACATTCGGTGTAATGCGGGCTCGAGCCGGGCTGCGGCCAAGTGCCCCGTCGCGGCCGGCTCGACGGTGACGGTCGAGATGCACCAGCAAAACGGCGACCGCTCGTGCGCCAACGAGGCCATCGGCGGCGCACACCACGGGCCCGTCATCGTGTACATGAGCAAGGTGTCGGACGCGAGCACGGCCGACGGCTCGTCGGGCTGGTTCAAGATCTTTGAGGATGGCTGGTCCAAGGCGGGC…	MKSYTIAALASLWARQAAAHATFQQLWVDGVDYGSQCARLPGSNSPVTDVTSNDIRCNAGSSRAAAKCPVAAGSTVTVEMHQQNGDRSCANEAIGGAHHGPVIVYMSKVSDASTADGSSGWFKIFEDGWSKAGSSGDDDHWGTKDLNACCGRMDVRIPADIAPGDYLLRAEAIALHTAGSAGGAQFYMTCYQLTVTGSGTAEPATVNFPGAYSASDPGILVNIHAAMDSYVVPGPSVYSGGTTKEAGSPCTGCESTCEVGSGPTPTLQPQEPTSPPGGGDDDDGDNGGCTVQKYQQCGGTGYTGCTNCEAGSTCSAVSPPYYSQCL	AA9-CBM1	C1	4
HyLPMO9B	Humicola hyalothermophila	CBS454.80	Humhy2p7_005121	cDNA	ATGCAGTTCCTTTGGAGCACGCTGCTGGCAGCTACGGCTGTCCAGGCCCATTACACATTCCCGCGCCTCGTGGTCAACGGCGTGCCCGAGGAGGGCGAATGGTCGGTCACGCGCATGACCAAGAACGCGCAGAGCAAGCAAGGCGTCGAGAACCCGACGAGCCCGGACATACGCTGCTACTCGTCGCAGACGGCGCCCAACGTGGCGACCGTGCCGGCGGGCGCAACCATCCACTACATGTCGACGCAGCAGATCAACCACCCGGGCCCGACCCAGTACTACCTCGCCAAGGTCCCCGCGGGCCAGTCGGCCAGGACGTGGGACGGCTCGGGCGCGGTGTGGTTCAAGATCGCCACGCTGATGCCGGCGCTGGACCAGAACAGGCAGCTGGTGTGGCCG…	MQFLWSTLLAATAVQAHYTFPRLVVNGVPEEGEWSVTRMTKNAQSKQGVENPTSPDIRCYSSQTAPNVATVPAGATIHYMSTQQINHPGPTQYYLAKVPAGQSARTWDGSGAVWFKIATLMPALDQNRQLVWPGQNTYETVNATIPASTPSGEYLLRVEQIALHMASQPNGAQFYIACSQIDITGGGSGSPGPLVALPGAYSSNDPGILVNLYGGMQPESYQPPGPPVWRG	AA9	N.D.	10
MaLPMO9A	Melanocarpus albomyces	ATCC16460	MELAL_1_00960	cDNA	ATGAAGCTCTCGCTGGCGTCCCTTCTGGCTGCCGCCCTCTCTGTGGAGGGGCACGCCATCTTCCAGAGACTGTCCGTGAACGGCCAGGACCAAGGCGAGCTCAACGGCCTCCGGGCCCCCAACAACAACAACCCGGTGCAGGATGTCAACAGCCAGAACATGATCTGCGGCCAGCCCGGGTATACTTCGCAGACCGTTATCGACGTCCAGCCCGGCGACAGGCTGGGAGCGTGGTATCAACATGTCATTGGAGGACCTCAATTCCCTGGTGACCCGGACAACCCGATCGCCGCCTCGCACAAGGGCCCCATCATGGTTTACCTTGCCAAGGTGGACAACGCCGCGACGGCGAGCTTGAACGGCCTGAAATGGTTCAAGATCTGGCACGAGGGCTTTGAT…	MKLSLASLLAAALSVEGHAIFQRLSVNGQDQGELNGLRAPNNNNPVQDVNSQNMICGQPGYTSQTVIDVQPGDRLGAWYQHVIGGPQFPGDPDNPIAASHKGPIMVYLAKVDNAATASLNGLKWFKIWHEGFDTSTRTWAVDNLIKNDGWVYFDLPQCIAPGHYLMRVELLALHSAGMPGQAQFYTSCAQINVGGSGSFTPSQTVSIPGVYSANDPGILINIYGAQGQPDNNGQPYSIPGPEPITC	AA9	C4	3
MaLPMO9B	Melanocarpus albomyces	ATCC16460	MELAL_1_02668	cDNA	ATGAAGTCGCTCACTGCTGCCGCTCTGGCAGCCCTCTGGGCCCAGAACGTCGCCGCTCACGCAACCTTCCAGCAGCTCTGGGTCGACGGCGTCGACTTCGGCACCCAGTGCGCCCGCATTCCGGCGTCCAACTCGCCCGTCACCAACCTCGCCTCCAACGACGTCCGCTGCAATGCCGGCGCCTCCCGTCCCGGCGCCAAGTGCCCCGTCAAGGCCGGCTCGACCGTCACGGTTGAGATGCACCAGCAACCGAACGACCGCTCCTGCGCCAACGAGGCCATCGGCGGCGCCCACTACGGCCCCGTGGTCGTCTACATGTCCAAGGTCGATGACGCCGCCACGGCGGACGGCTCGTCGGGCTGGTTCAAGGTCTTCCAGGACGGTTGGGCCAAGAACCCG…	MKSLTAAALAALWAQNVAAHATFQQLWVDGVDFGTQCARIPASNSPVTNLASNDVRCNAGASRPGAKCPVKAGSTVTVEMHQQPNDRSCANEAIGGAHYGPVVVYMSKVDDAATADGSSGWFKVFQDGWAKNPSGASGDDDFWGTKDLNECCGRMDVKIPDDLPSGDYLLRAEAIALHTAASPGGAQLYMTCYQLTVEGSGNANPPTVNFPGAYSANDPGLLVNIHAPMSDYVVPGPAVYSGGTEKAAGSPCTGCEATCSPGSGPSTTLPQPTSPPGGGGGDNGGNDGGCTAERYQQCGGTGYTGCTNCVAGTTCSAVSPPYYSQCV	AA9-CBM1	C1	1
MfLPMO9A	Myceliophthora fergusii	CBS405.69	Corth2p4_001049	gDNA	ATGAAGTCCTTCACCCTCACCGCCCTGGCCGCCCTGGCCGGCAACGCCGCCGCCCACGCGACCTTCCAGGCCCTCTGGGTCGACGGCGTCGACTACGGCTCGCAGTGCGCCCGTCTTCCCGGATCCAACTCCCCGATCACCGACGTGAGCTCGACGGCCATCCGCTGCAATGCCAACGCCGGCCGCGCCCAGGGCAAGTGCCCGGTCAAGGCCGGCTCGACCGTGACGATCGAGATGCACCAGcAACCCGGTGACCGGTCGTGCGGCAGCGACGCCATCGGCGGCGCCCACCACGGCCCCGTCCTCGTGTACATGTCCAAGGTGTCGGATGCGGCGTCGGCCGACGGCTCGTCCGGCTGGTTCAAGGTGTTCGAGGACGGCTGGGCCAAGAACCCGTCg…	MKSFTLTALAALAGNAAAHATFQALWVDGVDYGSQCARLPGSNSPITDVSSTAIRCNANAGRAQGKCPVKAGSTVTIEMHQQPGDRSCGSDAIGGAHHGPVLVYMSKVSDAASADGSSGWFKVFEDGWAKNPSGGSGDDDYWGTKDLNACCGKMNVKIPSDLPSGDYLLRAEAIALHTAGGSGGAQFYITCYQLTVEGSGNASPATVSFPGAYKASDPGILVNIHAAMSGYTVPGPSVYSGGSTKKAGSGCSGCEATCAVGSSPSATVTSSPGSQPTSPGGGDGGGCTVPKYQQCGGQGYSGCTNCESGSTCSAVSPPYYYQCV	AA9-CBM1	C1	4	5.6 mg
MfLPMO9B	Myceliophthora fergusii	CBS405.69	Corth2p4_000017	cDNA	ATGAAATACGCCCTCCAGCTCGCTGCGGCCGCGGCTTTTGCGGTGAACAGCGCGGCCGGCCACTACATCTTCCAGCAGTTTGCGACAGGCGGGACGACGTACCCGCCCTGGAAGTACATCCGCCGCAACACCAACCCGGACTGGCTGCAGAACGGGCCGGTGACGGACCTGTCGTCGACCGACCTGCGCTGTAACGTGGGCGGGCAGGTCAGCAACGGGACCGAGACCATCACCGTCAACGCCGGCGACGAATTCACCTTCATCCTCGACACGCCCGTCTACCACGCCGGCCCCACCTCGCTCTACATGTCCAAGGCGCCCGGCGCGGCGGCCGACTACGACGGCAGCGGGTCCTGGTTCAAGATCTATGACTGGGGCCCGCAGGGAACGAGCTGGACG…	MKYALQLAAAAAFAVNSAAGHYIFQQFATGGTTYPPWKYIRRNTNPDWLQNGPVTDLSSTDLRCNVGGQVSNGTETITVNAGDEFTFILDTPVYHAGPTSLYMSKAPGAAADYDGSGSWFKIYDWGPQGTSWTLSGSYTQRIPRCIPDGEYLLRIQQIGLHNPGAEPQFYISCAQVKVVNGGSTNPSPTAQIPGAFHSNDPGLTVNIYTDPLNNYVVPGPRVFSC	AA9	N.D.	8
MhLPMO9A	Myceliophthora hinnulea	ATCC52474	Mychi1p7_017059	cDNA	ATGAAGGCCCTCTCTCTCCTTGCGGCTGCCTCGGCAGTCTCTGCGCATACCATCTTCGTCCAGCTCGAAGCAGACGGCACGAGGTACCCGGTCTCATACGGGATCCGGGACCCAACCTACGATGGCCCCATCACCGACGTCACATCCAACGACGTTGCTTGCAACGGCGGGCCGAACCCGACGACCCCGTCCAGCGACGTCATCACCGTCACCGCGGGCACCACGGTCAAGGCCATCTGGAGGCACACCCTCCAATCCGGCCCGGACGATGTCATGGACGCCAGCCACAAGGGCCCGACCCTGGCCTACCTCAAGAAGGTCGACGATGCCACCAAGGACTCGGGCGTCGGCGGTGGCTGGTTCAAGATTCAGGAGGACGGCTACAACAACGGCCAGTGG…	MKALSLLAAASAVSAHTIFVQLEADGTRYPVSYGIRDPTYDGPITDVTSNDVACNGGPNPTTPSSDVITVTAGTTVKAIWRHTLQSGPDDVMDASHKGPTLAYLKKVDDATKDSGVGGGWFKIQEDGYNNGQWGTSTVISNGGEHYIDIPACIPEGQYLLRAEMIALHAAGSPGGAQLYMECAQINIVGGSGSVPSSTVSFPGAYSPNDPGLLINIYSMSPSSSYTIPGPPVFTC	AA9	C4	3
MhLPMO9B	Myceliophthora hinnulea	ATCC52474	Mychi1p7_008995	cDNA	ATGCGGTTCCAGGCCGTTGCCGCTCTCGCTCTTGCGCCGCTCGTTGCCGGGCACGGCGCCGTTACCAGCTACATCATTGACGGCACCGAATACCCCGGCTATGACGGCTTCAACCCGTCCAACAGCCCCGAGACGATCCAGTTCCAGTGGCCCAACTACGACCCGACCCTGAACGTGACCGACCCCAAGATGCGGTGCAACGGCGGGACCAGCGCCGCCCTCAGCGCGCCCATCGCGGCCGGCCAGAACATCACGGCCGTGTGGAAGCAGTGGACGCACGCGCAGGGGCCCGTCATGGTCTGGATGTACAAGTGCCCCGGCGACTTCGGGCCGTCGTGCACGGGCGACGGAAAGGGGTGGTTCAAGATCGACCAGTACGGCCTGGTGGGCGACAAGCTC…	MRFQAVAALALAPLVAGHGAVTSYIIDGTEYPGYDGFNPSNSPETIQFQWPNYDPTLNVTDPKMRCNGGTSAALSAPIAAGQNITAVWKQWTHAQGPVMVWMYKCPGDFGPSCTGDGKGWFKIDQYGLVGDKLDSENWGTAIVMRTLQWSSKIPANLAPGNYLIRHELLALHQANTPQFYAECAQLVVSGSGGATPPSDYLYSIPVYAPQDDPGITVDIYNGGLTSYTPPGGDVWSGFE	AA9	C1	5
MhLPMO9C	Myceliophthora hinnulea	ATCC52474	Mychi1p7_000940	cDNA	ATGGCCCCATTTCCGTCCGCAACCCTGATCCTGAGCAGCCTCGCCAGCCTGGTCGCGGGCCATGGCTACCTGAAGAGCATCACCGTCAATGGCCAGGAGTATCTCGCTTGGCAGGTCGGCCAGGACGACTATGTCGACCCGCCCCCGGTCCGATACGCCCGCAAACTTGCCGACAACGGGCCGGTCCCAGACTTTACCACCAAGGATATCACCTGTGGCGCCGGCGGTAATGAGCCCGCTGAGGGAATCATCAAGCTGAAGGCTGGCGACACTGTCAGCCACTCTGGGCCAGTTATGAACTATCTCGCCCATTGCACCAATGACGACTGCAAGTCTTTCAAGGGCGACAGCGGCAACGTCTGGGTCAAGATCGAGCAGCTCGCGTACAACCCGTCAGCC…	MAPFPSATLILSSLASLVAGHGYLKSITVNGQEYLAWQVGQDDYVDPPPVRYARKLADNGPVPDFTTKDITCGAGGNEPAEGIIKLKAGDTVSHSGPVMNYLAHCTNDDCKSFKGDSGNVWVKIEQLAYNPSANPPWASDLLREQGAKWKVTIPPSLAPGEYLLRHEILGLHVAGTVMGAQFYPSCTQIRVTEGGNTQLPTGITLPGAYDPQDEGILVELWRVNQGQVNYTAPGGPVWSEAAPDANRPGP	AA9	C1	9
MhLPMO9D	Myceliophthora hinnulea	ATCC52474	Mychi1p7_016002	cDNA	ATGCTGACGACAACCTTCGCCATCCTGACGGCCGCTCTCGGCGTCAGTGCCCATTATACCCTCCCCAGGGTCGGGACCGGTTCCGACTGGCAGCACGTGCGGCGGGCTGACAACTGGCAAAACAACGGCTTTGTCGGCGACGTCAACTCGGCGCAGATCAGGTGCTTCCAGGCGACCCCTGCCGGCGCCCAAGACGTCTACACCGTTCAGGCGGGATCGACCGTGACCTACCACGCCAACCCCAGCATCTACCACCCCGGCCCAATGCAGTTCTACCTGGCCCGCGTTCCGGACGGACAGGACGTCAAGTCGTGGACCGGCGAGGGTGCCGTGTGGTTCAAGGTGTACGAGGAGCAGCCTCAATTTGGCGCCCAGCTGACCTGGCCTAGCAACGGCAAG…	MLTTTFAILTAALGVSAHYTLPRVGTGSDWQHVRRADNWQNNGFVGDVNSAQIRCFQATPAGAQDVYTVQAGSTVTYHANPSIYHPGPMQFYLARVPDGQDVKSWTGEGAVWFKVYEEQPQFGAQLTWPSNGKSSFEVPIPSCIRAGNYLLRAEHIALHVAQSQGGAQFYISCAQLQVTGGGSTEPSQKVSFPGAYKSTDPGILININYPVPTSYQNPGPAVFRC	AA9	C1	2
MsLPMO9A	Myceliophthora sepedonium	ATCC9787	Corse1p7_019097	cDNA	ATGCTTTCCAAGGTCTTCACGACGGTGGCCCTCGCGGCCTCGCTGGTCTCTGCGCAGACCTACACGGACTGCGACCCCACCAAGCGTGATGACTGCCCCAACCCCAAGGCTGTCGGCTCCAAGCCCGTCGACATCGACTTCCGTCAGGGCCCCAACAGCTTCTTCAAGCTCGCCGATGGCACGAGCCTCAAGTACGACAAGGAGCTCGGCGCGGTCTTCTCGATCAGCAAGGAGACGGATGCCCCCACCATCACTTCCAACAAGTACATCTTCTTCGGCCAGGTTGACGTGACGGTGCGCGCTGCCCGCGGTACGGGCGTCGTCACCAGCTTCGTGCTGCAGTCGGACGACCTCGACGAGATCGACTGGGAGTGGCTCGGCGGCGACGCCACCCAGGTC…	MKGFALLAAASAASAHTIFVQLEADGTRHPVSYGIRTPTYDGPITDVTSNDVACNGGPNPTTPSSDVITVTAGSTVKAIWRHTLDSGPQDVMDASHKGPTLAYLKKVDDATSDSGIGNGWFKIQEDGYNNGQWGTSTVIENGGEHSITIPSCIPEGQYLLRAEMIALHGAGSQGGAQLYMECAQLNIVGGSGSVPSSTVSFPGAYSASDPGILVNIYSMSPSDSYKIPGPSVFSC	AA9	C4	3	2.5 mg
MsLPMO9B	Myceliophthora sepedonium	ATCC9787	Corse1p7_000848	cDNA	ATGAAGTCCTTCACTCTCGCCACCCTGGCTGCCCTGGCCGGGAATGCTGCGGCGCACGCTACCTTCCAGGCCCTCTGGGTCGACGGCGTCGACTATGGCTCGCAGTGCGCACGTCTCCCTGGGTCGAACTCCCCCGTCACCGACGTGACCTCCACCGCGATGCGCTGCAATGCGAACCCCTCGCCCGCCAAGGGCAAGTGCCCCGTCAAGGCCGGCTCGACCGTGACGGTTGAGATGCACCAGCAAAACGGCGACCGCTCCTGCAGCAACGAAGCCATCGGTGGGGCGCACTACGGTCCTGTGATTGTGTACATGTCCAAGGTGTCGGACGCCGCGTCGGCCGACGGGTCTTCGGGCTGGTTCAAGGTGTTCCAGGACGGTTGGGCCAAGAACTCGGCC…	MKSFTLATLAALAGNAAAHATFQALWVDGVDYGSQCARLPGSNSPVTDVTSTAMRCNANPSPAKGKCPVKAGSTVTVEMHQQNGDRSCSNEAIGGAHYGPVIVYMSKVSDAASADGSSGWFKVFQDGWAKNSAGGSGDDDHWGVKDLNACCGRMDVKIPADLASGDYLLRAEVIALHTAGGSGGAQLYMTCYQLTVEGGSGSASPATVNFPGAYKASDPGILVNIHSSLSNYVVPGPAVYSGGTTKQAGSGCTGCEATCAVGSGPTPTLSQSPGSSATSAPGGGGSNGGCTAQRYQQCGGEGYTGCTNCVSGSTCSAVSPPYYSQCV	AA9-CBM1	C1	4	11.7 mg
MytLPMO9A	Myriococcum thermophilum	CBS389.93	Myrth2q4_005029	cDNA	ATGTACCGCACACTTGCTTCCGTTGCCCTGCTCGCGGGTGGCGCTGCCGCCCACGGTGCTGTGACCAGCTACAACATCGCTGGCAAGGACTACCCTGGATACAACGGCTTTGCTCCCTCCGGTGAGCCCGTGATCCAGTGGCAATGGCCCGACTACAACCCCATCATGGACGCCAGCGACTCCAAGATGCGCTGCAACGGCGGTACCGGGGCGGAGCTGTATGCTGAGGCTGCTCCCGGCGACACCATCACTGCCACCTGGGCCCAGTGGACGCACGCCCAGGGCCCGATCCTGGTGTGGATGTACAAGTGCCCCGGCGACTTCAGCTCCTGCGACGGCTCCGGCGCCGGATGGTTCAAGATCGACGAGGCCGGCTTCCACGGCGACGGCCAGACCGTC…	MYRTLASVALLAGGAAAHGAVTSYNIAGKDYPGYNGFAPSGEPVIQWQWPDYNPIMDASDSKMRCNGGTGAELYAEAAPGDTITATWAQWTHAQGPILVWMYKCPGDFSSCDGSGAGWFKIDEAGFHGDGQTVFLDTENPSGWDIAKLVGGNKSWSSKIPEGLAPGNYLVRHELIALHQANNPQFYPECAQIKVTGSGTAEPDSSYKAAIPGYCSQSDPNISFNINDHSLPQEYEIPGPPVFKGTASAKARSFKA	AA9	C1	5	9.6 mg
MytLPMO9B	Myriococcum thermophilum	CBS389.93	Myrth2q4_004844	gDNA	ATGGTCCCACTAACTTCCAAAGCCCTGATCCTGAGCAGCCTTGCCAGTCTGGTTGCCGGCCATGGCTACTTGAAGAGCATCACGGTCAATGGCCAGGACTACCTCGCTTGGCAGGTCGGCCAGGACGACTATGTCAACCCCCCTCCGGTCCGATATGCCCGCAAGCTTGCCGACAACGGGCCAGTCCCAGACTTTACCACGAAGGATATCACGTACGTTCCCATGACGGTCGGCACTGGGTGTGCCAAGGAAGGGCAAAGGCCACCGAGCTGACGCTTGGTCACGACTTACAGCTGTGGTGCTGGTGGTAATGAGCCGGCTGAAGGAaTTATCGAGCTGAAGGCTGGCGACACTGTGTAAGTGTTGTTCACTCCCGAGGAATTTAGTCTCTTGCGCTTG…	MVPLTSKALILSSLASLVAGHGYLKSITVNGQDYLAWQVGQDDYVNPPPVRYARKLADNGPVPDFTTKDITCGAGGNEPAEGIIELKAGDTVTLNWDQWGSSHSGPVMNYLAHCTNDDCKSFKGDSGNVWVKIEQLAYNPSANPPWASDLLREQGAKWKVTIPSSLAPGEYLLRHEILGLHVAGTVMGAQFYPSCTQIRVTEGGSTQLPEGIALPGAYDPQDEGILVELWRVNQGQVNYTAPGGPVWSEAAPDPNRPGP	AA9	N.D.	9
MytLPMO9C	Myriococcum thermophilum	CBS389.93	Myrth2q4_001778	cDNA	ATGAAGGGATTCCTCGGTGCTGCTGCCCTCGCGCTGGCCGTTGGCGAAGCCTCGGCTCACTACATCTTTCAGCAGCTGACGACGGGCGGCACCAAGCATGATGTGTACCAGTACATCCGCAAGAACACCAACTACAACTCGCCCGTGACCGATCTGTCGTCCAACGACCTCCGCTGCAATGTGGGTGCCACGGGCGCCGGCACTGACACCGTCGAGGTTCGCGCTGGCGATTCGTTCACCTTCACCACCGATACCCCTGTGTATCACCAGGGCCCAACCTCGATCTACATGTCCAAGGCCCCCGGCAGCGCGTCCGACTACGACGGAAGCGGCCCTTGGTTCAAGATCAAGGACTGGGGTGCCGACTTCAGCAGCGGCCAGGCAACCTGGACCCTGACG…	MKGFLGAAALALAVGEASAHYIFQQLTTGGTKHDVYQYIRKNTNYNSPVTDLSSNDLRCNVGATGAGTDTVEVRAGDSFTFTTDTPVYHQGPTSIYMSKAPGSASDYDGSGPWFKIKDWGADFSSGQATWTLTSDYTATIPSCIPPGDYLLRIQQLGIHNPWPAGIPQFYISCAQITVTGGGNVNPSPTVSIPGAFKETDPGYTVNIYDNFHNYTVPGPEVFTC	AA9	C1	8
RbLPMO9A	Rasamsonia byssochlamydoides	NRRL3658	Paeby1p7_018868	cDNA	ATGCCTCGCTTCCAGTCCGCTTCCCTCTTGACGGCTCTATTCCTGTCCGCCACGCGTGTCGCCGGCCACGGCCATGTCACCAACATCGTCGTCAATGGCGTCTCGTACGAGGGTTTCGATATCAACACCTTCCCCTATATGTCTGACCCCCCGGTAGTCGCTGCCTGGACGACCCCCAATACCGGCAATGGCTTTATCGCCCCGGACGCATACGGAACGGCGGATATAATCTGCCATGAAAACGCCACCAATGCGAAAGGCCACGTCGTCGTTGCTGCGGGAGACAAGATCAACATTCAATGGACCGCTTGGCCGGACAGCCACCACGGCCCGGTCATCAACTACCTGGCCAACTGTGGCGACAGCTGCGAGACGGTCGACAAGACCACCCTCAAGTTC…	MPRFQSASLLTALFLSATRVAGHGHVTNIVVNGVSYEGFDINTFPYMSDPPVVAAWTTPNTGNGFIAPDAYGTADIICHENATNAKGHVVVAAGDKINIQWTAWPDSHHGPVINYLANCGDSCETVDKTTLKFFKIDGVGLVDDTTVPGTWGADQLISNNNSWLVEIPPTLAPGNYVLRHEIIALHSAGSENGAQNYPQCFNLQVTGTGTESPTGVVGTELYSETDAGILVNIYQSLSTYEIPGPTLISGAVSISQSTSAITASGSAVTGSATAIATPIAASTTSAAAAVSFSAAASSAATASVPAAGSSQVTTGAVSLSTVVARPATTLTTVTSPAVITSAPATISAASGSDGSVQSLYGQCGGINWTGPTACASGSSCTSWNPYYYQCVATAA	AA9-CBM1	C1/C4	1	5.2 mg
RtLPMO9A	Remersonia thermophila	ATCC22073	Stith2p7_001578	cDNA	ATGAGGCTGCCTCAAGCTGCCTCCCTCCTGGCCCTCGCGGCTCAGGTTCACGGCCACGGCTACATCTACCGCGTCACCGCCGACAACACCATCTACCCAGGCTATGACATTTTCATCGACCCTCTCCTCCGGCCGGCCCCGTACCGCATCGCCTACGGCGGCGGCCAGACCGGCCCGGTCTACGACCTGAACAGCAAGGACATGGCCTGCCAGGGCGTCCACACCCCCGCTCCGGGCCTCATCGCGCAGGCTCGCGCCGGCAGCAACATCACCTTTTGGTGGTCGCGGTGGCTGTACAGCCACAAGGGCCCGATCACGGCGTGGATGGCGCCGTATGAGGGCGACATCAATGATGTCGACGTGAACAAGCTGGAGTTTTTCAAGTTCGGCGAGGAGACG…	MRLPQAASLLALAAQVHGHGYIYRVTADNTIYPGYDIFIDPLLRPAPYRIAYGGGQTGPVYDLNSKDMACQGVHTPAPGLIAQARAGSNITFWWSRWLYSHKGPITAWMAPYEGDINDVDVNKLEFFKFGEETHDENGVWGTEKLLDETEGKWTVKIPADIKPGLYVVRNEIIALHFAVRVPPFFATFTPIGPQFYMTCFAFNITGDGTATPQGYTFPGAYSNNDPALHWDLEKGEPYPSAGPLVYVPSYDVELEPKPEVIISPTNNATADQDYWKAQADALAAQAATTEFFDSIGG	AA9	N.D.	7
TaLPMO9A	Thermoascus aurantiacus	CBS181.67	Theau2p4_004983	cDNA	ATGGCCTTTTCCCAGATAATGGCTATTACCGGCGtTTTTCTTGCCTCTGCTTCCCTGGTGGCTGGCCATGGCTTTGTTCAGAATATCGTGATTGATGGTAAAAGTTATGGCGGGTACATCGTGAACCAATATCCATACATGTCAGATCCTCCGGAGGTCGTCGGCTGGTCTACCACCGCAACCGACCTCGGATTCGTGGACGGTACCGGATACCAAGGACCTGATATCATCTGCCACAGGGGCGCCAAGCCTGCAGCCCTGACTGCCCAAGTGGCCGCCGGAGGAACCGTCAAGCTGGAATGGACTCCATGGCCTGATTCTCACCACGGCCCGGTGATCAACTACCTTGCTCCTTGCAACGGTGACTGTTCCACCGTGGACAAGACCCAATTGAAATTC…	MAFSQIMAITGVFLASASLVAGHGFVQNIVIDGKSYGGYIVNQYPYMSDPPEVVGWSTTATDLGFVDGTGYQGPDIICHRGAKPAALTAQVAAGGTVKLEWTPWPDSHHGPVINYLAPCNGDCSTVDKTQLKFFKIAQAGLIDDNSPPGIWASDNLIAANNSWTVTIPTTTAPGNYVLRHEIIALHSAGNKDGAQNYPQCINLKVTGNGSGNPPAGALGTALYKDTDPGILINIYQKLSSYVIPGPALYTG	AA9	C1/C4	1
TlLPMO9A	Thermomyces lanuginosus	ATCC200065	Thela2p4_003424	cDNA	ATGAAAGGCTCCACCACTGCGtCTTTGCTTCTTCCGCTCCTGGCGAGCGTTACTCGCACCTCTGCGCACGGGTTTGTCTCCAACCTCGTCATCAATGGCGTCTTCTATCGGGGCTGGCTCCCGACcGAGGACCCCTACAAGGCTGACCCCCCGATTGGCGTCGGCTGGGAGACGCCTAACCTGGGCAACGGCTTCGTGCTGCCCGAAGAAGCGTCGACCGATGCCATCGTCTGCCACAAAGAGGCCGAGCCGGCCCGCGGCTATGCCAGCGTCGCTGCCGGTGACAAGATCTACATTCAGTGGCAGCCGAACCCATGGCCGGAGTCTCATCACGGCCCCGTCATTGACTACCTGGCCCCTTGCAACGGTGACTGCTCGACTGTCAACAAGACCAGTTTG…	MKGSTTASLLLPLLASVTRTSAHGFVSNLVINGVFYRGWLPTEDPYKADPPIGVGWETPNLGNGFVLPEEASTDAIVCHKEAEPARGYASVAAGDKIYIQWQPNPWPESHHGPVIDYLAPCNGDCSTVNKTSLEFFKIDGVGLIDGSSPPGKWADDELIANGNGWLVQIPEDIKPGNYVLRHEIIALHEAFNQNGAQIYPQCFNLQITGSGTVEPEGTPATELYSPTDPGILVDIYNPLSTYVVPGPTLIPQAVEIEQSSSAVTATGTPTPAAA	AA9	C1/C4	1
TsLPMO9A	Thermomyces stellatus	CBS241.64	Thest2p7_011272	cDNA	ATGAGACTCGCCTTCACTATCTCTGCCTGCCTCTCGCAAATCTCCGTCAACGGCCAGGAGTTCCCGCATCTCGTCGGCCTCCGCGCCCCCGACCAGCCCAACCCGACGTACGACGTCAACAGCCCGGACCTCACGTGCGGCAAGGTCGCGCTCGTCAACAACGAGGTCATACCCGTGGCGGCGGGCGACCGCGTCGGCGCCCTCTGGGGCCACGTCATCGGCGGCGAGCAGTGGCCCAACGACCCGGACAACCCCATCGCGGCCTCGCACCACGGGCCCATCACCGCCTGGCTGGCCAAGGTCGACGACGCGGCGACGGCCCAGGTGTCGGCGGACCTGCGGTGGTTCAAGGTCGCCGAGGACGGCTTCGACCCCGCGACCAACACGTGGGCTGTCGAC…	MRLAFTISACLSQISVNGQEFPHLVGLRAPDQPNPTYDVNSPDLTCGKVALVNNEVIPVAAGDRVGALWGHVIGGEQWPNDPDNPIAASHHGPITAWLAKVDDAATAQVSADLRWFKVAEDGFDPATNTWAVDTMIANGGWSYFDMPACIAPGDYLLRVELLALHSAYDLMGAQFYVSCANIRVSGGGSFTPAETVSIPGAYQQNDPAIQTNIWGPTPNVADNNGQEYLAPGPRPITC	AA9	C1/C4	3
TvLPMO9A	Trametes versicolor	ATCC20869	Trave2p3_03411	cDNA	ATGTTCGCAAAGCTCGTCGCTGCCGCGGCACTCGTCGCGTCCGTCGCCGCCCACGCGACGTTCCAGGAGATGTGGATCAACGGCGTTGACCAAGGCTCGTCCTGCGTGCGTCTGCCGCTGAGTAACTCCCCCGTCACCAGCGTCTCTACCAGCGACATCGCTTGCAACGCCAACGCCACCCCGAGCAAGGGCATCTGCCAGGTCATGCCCGGCGATGCGGTCACCGTCGAAATGCACCAGCAGCCCAATGACCGGTCGTGCACGAACGAGGCTATCGGCGGGGACCACTATGGCCCCATCAACATCTACATGGCGAAGGTCGACGACGCGACGAGCGCGGTTGGCTCGTCCGCCAAATGGTTCAAGGCTGCAGAGATGGGCATGCCTTCGAACAACCCT…	MFAKLVAAAALVASVAAHATFQEMWINGVDQGSSCVRLPLSNSPVTSVSTSDIACNANATPSKGICQVMPGDAVTVEMHQQPNDRSCTNEAIGGDHYGPINIYMAKVDDATSAVGSSAKWFKAAEMGMPSNNPDYWATEVLNDNCGHFTFTVPAGIAPGNYLIRAEVIALHVASQVGGAQFYMSCFQVNVGGSGTASPPTVSFPGAYSAQDPGILINIYQPLSTYTIPGPAPFATPSPAVANTPYPTTATWNTALQPKTVPTSVPVAGAQGIGKA	AA9	C1	4
